# Supplementary material for: Validating Well-Functioning Hepatic Organoids for Toxicity Evaluation
Source: Toxics. 2024 May 17;12(5):371. doi: 10.3390/toxics12050371 (PMC11126009; doi:10.3390/toxics12050371)
Supplement: Supplementary file 1 [file toxics-12-00371-s001.zip]

Archive with 1 entries (1 files):
- toxics-2928926-supplementary.pdf
